# Supplementary material for: Mindfulness-based cognitive therapy for inflammatory bowel disease patients: findings from an exploratory pilot randomised controlled trial
Source: Trials. 2015 Aug 25;16:379. doi: 10.1186/s13063-015-0909-5 (PMC4549082; doi:10.1186/s13063-015-0909-5)
Supplement: Additional file 4: — Three-minute breathing space Audio. (ZIP 2972 kb) [file 13063_2015_909_MOESM4_ESM.zip]

Archive with 1 entries (1 files):
- 4279203316757815_add4.m4a
